# Supplementary material for: Transcriptome analysis of the two unrelated fungal β-lactam producers Acremonium chrysogenum and Penicillium chrysogenum: Velvet-regulated genes are major targets during conventional strain improvement programs
Source: BMC Genomics. 2017 Mar 31;18:272. doi: 10.1186/s12864-017-3663-0 (PMC5374653; doi:10.1186/s12864-017-3663-0)
Supplement: Supplementary file 2 — Summary of orthologous genes differentially regulated similarly in both production strains. Gene expression of similarly regulated orthologous genes grouped by their biological function; unique identifiers, fold changes, and functional descriptions are given. (XLSX 11 kb) [file 12864_2017_3663_MOESM2_ESM.xlsx]

## Sheet: deff. expressed orthologs
	P. chrysogenum Identifier	A. chrysogenum Identifier	P2niaD18 vs. NRRL1951 fold change	A3/2 vs. ATCC11550 fold change	Description
Amino acid metabolism	EN45_082340	ACRE_040000	10.06	2.57	related to 3-hydroxyisobutyrate dehydrogenase
	EN45_100120	ACRE_042000	8.51	2.81	probable branched-chain alpha-keto acid dehydrogenase complex
	EN45_092650	ACRE_031080	4	6.02	related to pyruvate dehydrogenase (lipoamide) alpha chain precursor
	EN45_054500	ACRE_009110	13.83	2.79	probable glutaryl-CoA dehydrogenase
	EN45_095580	ACRE_072730	75.06	3.43	probable branched-chain amino acids aminotransferase
C-compound metabolism	EN45_096670	ACRE_028080	7.46	5.5	related to glucosidase II, alpha subunit
	EN45_067930	ACRE_023360	10.78	4.29	probable starvation sensing protein rspA
	EN45_056110	ACRE_023400	-77.71	-7.89	related to UDP-glucose 4-epimerase
	EN45_094190	ACRE_031150	5.9	2.68	related to ADH4 - alcohol dehydrogenase IV
Cell cycle control	EN45_040560	ACRE_078980	-11.79	-5.9	related to cyclin pclA
Chitin metabolism	EN45_059350	ACRE_049140	-9.13	-15.14	related to class V chitinase
	EN45_077750	ACRE_072060	-44.02	-564.18	related to CTS1 Endochitinase EC:3.2.1.14
Fatty acid metabolism	EN45_007670	ACRE_036535	5.28	3.29	related to 4-coumarate-CoA ligase
Hydrolase	EN45_083770	ACRE_025970	-8	-8.28	related to secretory lipase
Methyl-transferase	EN45_066210	ACRE_027790	41.64	3.66	related to Putative nicotinamide N-methyltransferase
Oxido-reductase	EN45_034430	ACRE_082210	7.31	7.84	related to TfdA family oxidoreductase
Protease	EN45_000310	ACRE_004120	-4.32	-3.63	related to serine protease
Secondary metabolism	EN45_005420	ACRE_057140	-7.62	-3.41	related to thioredoxin reductase
	EN45_109350	ACRE_041670	6.19	7.67	related to monooxigenase
	EN45_097920	ACRE_087650	15.35	7.06	related to iron/ascorbate family oxidoreductases
	EN45_083000	ACRE_003230	36.25	12.64	Isopenicillin N synthase
	EN45_083010	ACRE_003240	93.05	16.56	N-(5-amino-5-carboxypentanoyl)-L-cysteinyl-D-valine synthase
Transcript. factor	EN45_035150	ACRE_084480	-5.17	-3.36	probable UPC2 Regulatory protein involved in control of sterol uptake
	EN45_054050	ACRE_026230	-9.85	-3.58	related to zinc cluster transcription factor
Transcript. regulator	EN45_044690	ACRE_030280	-837.53	-5.54	uncharacterized protein (NmrA-like)
Transport	EN45_099900	ACRE_043460	5.5	2.91	related to protein MCH2 (monocarboxylate permease homolog)
	EN45_018160	ACRE_060860	-16.34	-4.35	uncharacterized protein (put. transport related protein)
	EN45_080850	ACRE_043540	-40.79	-3.43	probable synaptic vesicle transporter SVOP and related transporters (major facilitator superfamily)
	EN45_056900	ACRE_038160	-91.14	-2.75	probable ABC1 transport protein
	EN45_109380	ACRE_089770	-19.16	-6.68	related to FLR1 - Putative H+ antiporter regulated by yAP-1 and involved in multidrug resistance
	EN45_036600	ACRE_037640	-25.46	-8.69	probable ABC1 transport protein
	EN45_112050	ACRE_070310	-36.25	-31.34	probable low-affinity hexose transporter HXT3
	EN45_068550	ACRE_048130	-203.66	-634.73	probable MFS multidrug transporter
Uncharacterized	EN45_066270	ACRE_088200	6.23	3.27	uncharacterized protein (put. acetyltransferase)
	EN45_036340	ACRE_000320	7.78	3.36	uncharacterized protein (put. acetyltransferase)
	EN45_103660	ACRE_058500	9.71	5.35	uncharacterized protein (put. arrestin like protein ArtG)
	EN45_102890	ACRE_057380	-12.47	-4.92	uncharacterized protein (put. kinase)
	EN45_027620	ACRE_045670	-6.54	-46.53	uncharacterized protein (predicted glycoyslphophatidylinositol (GPI)-anchored protein)
	EN45_053230	ACRE_063310	-31.78	-12.3	uncharacterized protein
	EN45_049510	ACRE_013560	-148.06	-6.02	uncharacterized protein (contains ankyrin domains)
