# Supplementary material for: Transcriptome analysis of the two unrelated fungal β-lactam producers Acremonium chrysogenum and Penicillium chrysogenum: Velvet-regulated genes are major targets during conventional strain improvement programs
Source: BMC Genomics. 2017 Mar 31;18:272. doi: 10.1186/s12864-017-3663-0 (PMC5374653; doi:10.1186/s12864-017-3663-0)
Supplement: Supplementary file 5 — Summary of mRNA-seq read data. Raw sequencing output and number of aligned RNA-seq reads for biological replicates of P. chrysogenum and A. chrysogenum strains used in this work. (XLSX 10 kb) [file 12864_2017_3663_MOESM5_ESM.xlsx]

## Sheet: RNA-seq reads
	Library	Reads	Mapped reads	Multiple alignments
Acremonium chrysogenum	ATCC11550_1	36963387	36,326,087 (98,3 %)	111,794 (0.3 %)
	ATCC11550_2	21998393	18,360,171 (83,5 %)	61,075 (0.3 %)
	A3/2_1	33033325	30,765,343 (93.1 %)	114,258 (0.4 %)
	A3/2_2	24070775	20,860,383 (86.7 %)	69,464 (0.3 %)
	ΔAcveA_1	16970063	15,848,885 (93.4 %)	48,920 (0.3 %)
	ΔAcveA_2	18405370	15,504,547 (84.2 %)	49,588 (0.3 %)
Penicillium chrysogenum	NRRL1951_1	23691071	19,209,135 (81.1 %)	486,186 (2.1 %)
	NRRL1951_2	27854809	24,016,948 (86.2 %)	385,966 (1.6 %)
	P2niaD18_1	142.905.347	138.784.674 (97.1 %)	3.043.143 (2.2 %)
	P2niaD18_2	139.237.794	135.863.657 (97.6 %)	2.787.893 (2.1 %)
	ΔPcvelA_1	23976603	16,240,519 (67.7 %)	356,260 (2.2 %)
	ΔPcvelA_2	15599959	15,334,574 (98.3 %)	570,784 (3.7 %)
