# Supplementary material for: Transcriptome analysis of the two unrelated fungal β-lactam producers Acremonium chrysogenum and Penicillium chrysogenum: Velvet-regulated genes are major targets during conventional strain improvement programs
Source: BMC Genomics. 2017 Mar 31;18:272. doi: 10.1186/s12864-017-3663-0 (PMC5374653; doi:10.1186/s12864-017-3663-0)
Supplement: Supplementary file 7 — List of oligonucleotides. Oligonucleotides used for reverse-transcription quantitative polymerase chain reaction (RT-qPCR). Primer specificity and orientation are given (fw: forward; rv: reverse). (XLSX 10 kb) [file 12864_2017_3663_MOESM7_ESM.xlsx]

## Sheet: Oligonucleotides
Name	Sequence 5'-3'	Specificity
003230_RT_fw	TGGCCCATATCACCGACGAC	ACRE_003230 (Isopenicillin N synthase-like protein PcbC)
003230_RT_rv	GTAGGAGATGGCCGGCTTGT
003260_RT_fw	CGGCCAAGACCTTCATCCGA	ACRE_003260 (MFS-type transporter CefT)
003260_RT_rv	TAGGCGTACTTGCTCCGAGC
003210_RT_fw	CCCAGACACGTTGGACTGGT	ACRE_003210 (Isopenicillin N epimerase CefD1)
003210_RT_rv	CGGAGTGGCACCTTGTTGTG
017650_RT_fw	CGTCCAGATCAAGGCGGTGA	ACRE_017650 (putative ent-kaurene oxidase)
017650_RT_rv	GCGGCGTAAACACCAGCTTC
017710_RT_fw	GTTACCGAAAGCGCCACTCG	ACRE_017710 (putative ent-kaurene oxidase)
017710_RT_rv	AGGATCAGCTTGACCTCGCC
017760_RT_fw	TCTCTACGGCGCTCACATGG	ACRE_017760 (putative 6-phosphogluconate dehydrogenase)
017760_RT_rv	TCCTGTCCCTCGGGGTACTT
EN45_082620_RT_fw	CCCTCCCGTTCTTCGTCAATC	EN45_082620 (Isopenicillin N synthase PcbC)
EN45_082620_RT_rv	CTGCAGATAGTCGCCGTACGA
EN45_082630_RT_fw	GCCGTCAACGAGATATTGGA	EN45_082630 (N-(5-amino-5-carboxypentanoyl)-L-cysteinyl-D-valine synthase PcbAB)
EN45_082630_RT_rv	TGGTGAACGGAGAACCAGAC
EN45_082700_RT_fw	ACGATACGTTAGCGGTGAGG	EN45_082700 (hypothetical protein)
EN45_082700_RT_rv	TCAAATATCTCGGCCACTCC
EN45_104950_RT_fw	CCATATACCCACCGACGAAC	EN45_104950 (putative bifunctional solanapyrone synthase YanF)
EN45_104950_RT_rv	TGACACCCTGAGGCACATAA
EN45_104990_RT_fw	GCATCATCGACTCCCAATCT	EN45_104990 (putative mevalon transferase YanI)
EN45_104990_RT_rv	CGAACTGGAATCTGGTGGTT
EN45_105030_RT_fw	GACTCCCAACTTCACCAGGA	EN45_105030 (putative 2-amino-3-carboxymuconate-6-semialdehyde decarboxylase YanB)
EN45_105030_RT_rv	GCATGACCGAGGTATCCAGT
